# Supplementary material for: Paternally Expressed Imprinted Genes under Positive Darwinian Selection in Arabidopsis thaliana
Source: Mol Biol Evol. 2019 Mar 26;36(6):1239–53. doi: 10.1093/molbev/msz063 (PMC6526901; doi:10.1093/molbev/msz063)
Supplement: Supplementary_Material_msz063 [file supplementary_material_msz063.zip]

Archive with 5 entries (5 files):
- Supplementary Fig S1.pdf
- Supplementary Fig S2.tif
- Supplementary Fig S3.tiff
- Supplementary Tables S1 S2 S3 S4 S7 S9 S10 S12_final.xlsx
- Supplementary Tables S5 S6 S8 S11_final.pdf
