# Supplementary material for: Paternally Expressed Imprinted Genes under Positive Darwinian Selection in Arabidopsis thaliana
Source: Mol Biol Evol. 2019 Mar 26;36(6):1239–53. doi: 10.1093/molbev/msz063 (PMC6526901; doi:10.1093/molbev/msz063)
Supplement: Supplementary_Material_msz063 [file supplementary_material_msz063.zip › Supplementary Tables S1 S2 S3 S4 S7 S9 S10 S12_final.xlsx]

## Sheet: Supp Table S1A
	Supplementary Table S1
	a) Imprinted Genes & Paralogs
											TOTAL
	Gene ID	Imprinted maternally expressed gene (iMEG)	Gene ID	Imprinted paternally expressed gene (iPEG)	Reference(s)	Lineage-specific PDS	Site-specific PDS	Positive selection on in-paralog (where present)	A. lyrata homolog(s) imprinted (Kosinska et al., 2016)	No of Genes under Positive Selection	Lineage-specific only	Site-specific only	Lineage specific and site specific
All predicted imprinted genes validated by Wolff et al. (2011) as uniparentally expressed were included in this analysis as seed coat-expressed MEGs were excluded from this dataset.	AT1G01530	iMEG			Wolff et al., 2011
	AT1G02580	iMEG			Vielle-Calzada et al., 1999
	AT1G07690	iMEG			Wolff et al., 2011
iPEGs identified by Gehring et al. (2011) were included in our analysis as enrichment of paternally-derived mRNA indicates the existence of imprinting.			AT1G07705	iPEG	Gehring et al., 2011				YES (AL919498)
All predicted imprinted genes validated by Hsieh et al. (2011) as uniparentally expressed and epigenetically regulated were included in this analysis as epigenetic regulation likely confirms that MEGs are imprinted rather than being expressed from the maternal seed coat.	AT1G08050	iMEG			Hsieh et al., 2011
			AT1G11810	iPEG	Wolff et al., 2011
	AT1G12180	iMEG			Wolff et al., 2011
			AT1G18250	iPEG	Gehring et al., 2011			YES
	AT1G19160	iMEG			Wolff et al., 2011
	AT1G20680	iMEG			Wolff et al., 2011
	AT1G20690	iMEG			Wolff et al., 2011
	AT1G20730	iMEG			Wolff et al., 2011
			AT1G20910	iPEG	Gehring et al., 2011	YES	YES	NO		1			1
	AT1G21790	iMEG			Hsieh et al., 2011
			AT1G23320	iPEG	Wolff et al., 2011	NO	YES	NO		1		1
			AT1G34650	iPEG	Wolff et al., 2011
			AT1G35183	iPEG	Wolff et al., 2011
	AT1G42470	iMEG			Hsieh et al., 2011	YES	YES	NO		1			1
			AT1G47490	iPEG	Gehring et al., 2011	YES	NO			1	1
			AT1G48910	iPEG	Gehring et al., 2011; Wolff et al., 2011	YES	YES			1			1
			AT1G49290	iPEG	Wolff et al., 2011
			AT1G49600	iPEG	Gehring et al., 2011	YES	NO			1	1
	AT1G51000	iMEG			Wolff et al., 2011
	AT1G51300	iMEG			Wolff et al., 2011
	AT1G52460	iMEG			Wolff et al., 2011
	AT1G54280	iMEG			Wolff et al., 2011	YES	NO			1	1
	AT1G55050	iMEG			Wolff et al., 2011	YES	YES			1			1
			AT1G57800	iPEG	Gehring et al., 2011
	AT1G59670	iMEG			Wolff et al., 2011
	AT1G59930	iMEG			Hsieh et al., 2011
			AT1G60220	iPEG	Gehring et al., 2011
			AT1G60400	iPEG	Wolff et al., 2011
			AT1G60410	iPEG	Gehring et al., 2011
			AT1G60740	iPEG	Wolff et al., 2011
	AT1G60970	iMEG			Wolff et al., 2011
	AT1G61090	iMEG			Wolff et al., 2011
	AT1G62340	iMEG			Wolff et al., 2011
	AT1G62660	iMEG			Hsieh et al., 2011	NO	YES			1		1
			AT1G63020	iPEG	Gehring et al., 2011	YES	NO			1	1
	AT1G63960	iMEG			Wolff et al., 2011
			AT1G65330	iPEG	Wolff et al., 2011; Köhler et al., 2005
			AT1G65360	iPEG	Wolff et al., 2011
			AT1G66630	iPEG	Gehring et al., 2011
			AT1G67820	iPEG	Gehring et al., 2011	YES	YES			1			1
			AT1G67830	iPEG	Gehring et al., 2011; Wolff et al., 2011			NO
	AT1G69900	iMEG			Hsieh et al., 2011
			AT1G70560	iPEG	Gehring et al., 2011	NO	YES	NO	YES (AL476182)	1		1
	AT1G73560	iMEG			Wolff et al., 2011
	AT1G76250	iMEG			Hsieh et al., 2011	NO	YES			1		1
	AT1G76820	iMEG			Hsieh et al., 2011	YES	NO	YES		1	1
	AT1G77000	iMEG			Hsieh et al., 2011			YES
	AT1G77960	iMEG			Hsieh et al., 2011
	AT2G17690	iMEG			Hsieh et al., 2011				YES (AL3G27490, AL3G50670)
	AT2G17990	iMEG			Hsieh et al., 2011
	AT2G18880	iMEG			Wolff et al., 2011
	AT2G19400	iMEG			Wolff et al., 2011
			AT2G20160	iPEG	Wolff et al., 2011
			AT2G21450	iPEG	Gehring et al., 2011				YES (AL16048391)
	AT2G31360	iMEG			Hsieh et al., 2011
			AT2G33780	iPEG	Gehring et al., 2011
	AT2G35670	iMEG			Jullien et al., 2006				YES (FIS2/ALAl_scaffold_0004_2066)
			AT2G36560	iPEG	Gehring et al., 2011
			AT2G40520	iPEG	Gehring et al., 2011	YES	YES	NO	YES (AL934858)	1			1
	AT3G03260	iMEG			Gehring et al., 2009
			AT3G08040	iPEG	Gehring et al., 2011	NO	YES			1		1
	AT3G10590	iMEG			Wolff et al., 2011
	AT3G10900	iMEG			Wolff et al., 2011
			AT3G11160	iPEG	Gehring et al., 2011
			AT3G11310	iPEG	Gehring et al., 2011
			AT3G11490	iPEG	Gehring et al., 2011
			AT3G14205	iPEG	Gehring et al., 2011	NO	YES			1		1
			AT3G16320	iPEG	Gehring et al., 2011			NO
	AT3G17250	iMEG			Hsieh et al., 2011
			AT3G19160	iPEG	Wolff et al., 2011
	AT3G19350	iMEG			Tiwari et al., 2008
	AT3G21830	iMEG			Wolff et al., 2011
	AT3G22180	iMEG			Hsieh et al., 2011			NO
	AT3G23060	iMEG			Wolff et al., 2011
	AT3G26590	iMEG			Wolff et al., 2011	NO	YES			1		1
			AT3G45090	iPEG	Gehring et al., 2011	NO	YES	NO		1		1
			AT3G49770	iPEG	Wolff et al., 2011
			AT3G50720	iPEG	Wolff et al., 2011
	AT3G57250	iMEG			Wolff et al., 2011
			AT3G62230	iPEG	Wolff et al., 2011
	AT4G00220	iMEG			Hsieh et al., 2011
	AT4G00540	iMEG			Wolff et al., 2011; Gehring et al., 2009
	AT4G01840	iMEG			Hsieh et al., 2011
			AT4G05470	iPEG	Gehring et al., 2011				YES (AL16062791, AL943324)
			AT4G08590	iPEG	Gehring et al., 2011
			AT4G10160	iPEG	Wolff et al., 2011
			AT4G11400	iPEG	Wolff et al., 2011				YES (AL6G45830)
			AT4G11940	iPEG	Wolff et al., 2011
			AT4G13460	iPEG	Gehring et al., 2011			NO
			AT4G13495	iPEG	Gehring et al., 2011
			AT4G15900	iPEG	Gehring et al., 2011
	AT4G16760	iMEG			Hsieh et al., 2011			NO
			AT4G17486	iPEG	Gehring et al., 2011
	AT4G18150	iMEG			Hsieh et al., 2011
	AT4G18650	iMEG			Hsieh et al., 2011	NO	YES			1		1
			AT4G20800	iPEG	Wolff et al., 2011	NO	YES			1		1
	AT4G22050	iMEG			Wolff et al., 2011
	AT4G22400	iMEG			Wolff et al., 2011
			AT4G23110	iPEG	Gehring et al., 2011
	AT4G25530	iMEG			Wolff et al., 2011; Kinoshita et al., 2004
	AT4G26140	iMEG			Wolff et al., 2011	NO	YES			1		1
	AT4G29570	iMEG			Wolff et al., 2011
	AT4G29640	iMEG			Wolff et al., 2011
	AT4G29650	iMEG			Wolff et al., 2011
	AT4G31060	iMEG			Hsieh et al., 2011				YES (AL944876)
	AT4G39955	iMEG			Hsieh et al., 2011
	AT5G02630	iMEG			Hsieh et al., 2011
	AT5G03020	iMEG			Wolff et al., 2011
	AT5G03280	iMEG			Hsieh et al., 2011
	AT5G03370	iMEG			Hsieh et al., 2011	NO	YES			1		1
			AT5G05440	iPEG	McKeown et al., 2011
	AT5G06500	iMEG			Wolff et al., 2011
	AT5G08360	iMEG			Wolff et al., 2011
			AT5G10950	iPEG	Gehring et al., 2011				YES (AL940565)
			AT5G11460	iPEG	Gehring et al., 2011	NO	YES			1		1
			AT5G15140	iPEG	Wolff et al., 2011
	AT5G17320	iMEG			Gehring et al., 2009
	AT5G22920	iMEG			Hsieh et al., 2011
	AT5G24460	iMEG			Hsieh et al., 2011
	AT5G26650	iMEG			Wolff et al., 2011; Shirzadi et al., 2011
			AT5G28300	iPEG	Gehring et al., 2011	YES	YES			1			1
	AT5G35490	iMEG			Hsieh et al., 2011
	AT5G42235	iMEG			Hsieh et al., 2011
			AT5G42670	iPEG	Gehring et al., 2011	NO	YES	NO		1		1
			AT5G43780	iPEG	Gehring et al., 2011	NO	YES			1		1
	AT5G46300	iMEG			Wolff et al., 2011
	AT5G47770	iMEG			Hsieh et al., 2011			NO
			AT5G50470	iPEG	Wolff et al., 2011
			AT5G53150	iPEG	Gehring et al., 2011	YES	YES		YES (AL8G27800)	1			1
	AT5G53250	iMEG			Hsieh et al., 2011
	AT5G53870	iMEG			Hsieh et al., 2011
			AT5G54350	iPEG	Wolff et al., 2011
	AT5G54650	iMEG			Gerald et al., 2009	NO	YES			1		1
			AT5G60760	iPEG	Gehring et al., 2011
			AT5G62110	iPEG	Gehring et al., 2009
		77		62				TOTAL	11	29	5	16	8

## Sheet: Supp Table S1B
Supplementary Table S1
b ) Imprinted genes of A. thaliana analysed for evidence of positive selevtion
Gene ID	Expression	Gene ID	Expression
AT1G35183	iPEG	AT1G51000	iMEG
AT4G13495	iPEG	AT1G61090	iMEG
AT3G49770	iPEG	AT1G77960	iMEG
AT5G54350	iPEG	AT1G07690	iMEG
AT4G23110	iPEG	AT1G52460	iMEG
AT3G11160	iPEG	AT1G12180	iMEG
AT4G11940	iPEG	AT3G57250	iMEG
AT1G49290	iPEG	AT5G46300	iMEG
AT3G62230	iPEG	AT1G63960	iMEG
AT5G11460	iPEG	AT5G42235	iMEG
AT2G33780	iPEG	AT1G20690	iMEG
AT1G60410	iPEG	AT4G22400	iMEG
AT3G11310	iPEG	AT1G20680	iMEG
AT1G60400	iPEG	AT1G59930	iMEG
AT1G11810	iPEG	AT1G19160	iMEG
AT2G36560	iPEG	AT5G53250	iMEG
AT4G05470	iPEG	AT5G35490	iMEG
AT5G42670	iPEG	AT2G17690	iMEG
AT1G34650	iPEG	AT1G51300	iMEG
AT1G67830	iPEG	AT2G17990	iMEG
AT1G66630	iPEG	AT1G55050	iMEG
AT1G18250	iPEG	AT1G59670	iMEG
AT4G11400	iPEG	AT2G18880	iMEG
AT1G23320	iPEG	AT1G01530	iMEG
AT5G28300	iPEG	AT3G23060	iMEG
AT3G11490	iPEG	AT4G18650	iMEG
AT5G05440	iPEG	AT4G18150	iMEG
AT1G70560	iPEG	AT5G53870	iMEG
AT3G08040	iPEG	AT4G31060	iMEG
AT1G60740	iPEG	AT1G73560	iMEG
AT4G13460	iPEG	AT1G62340	iMEG
AT1G65360	iPEG	AT4G00220	iMEG
AT4G10160	iPEG	AT4G25530	iMEG
AT5G43780	iPEG	AT1G69900	iMEG
AT4G20800	iPEG	AT1G20730	iMEG
AT3G16320	iPEG	AT2G31360	iMEG
AT2G40520	iPEG	AT5G03370	iMEG
AT4G15900	iPEG	AT1G76250	iMEG
AT1G48910	iPEG	AT3G22180	iMEG
AT1G49600	iPEG	AT3G17250	iMEG
AT1G65330	iPEG	AT4G29650	iMEG
AT1G20910	iPEG	AT4G29570	iMEG
AT1G67820	iPEG	AT5G54650	iMEG
AT1G63020	iPEG	AT5G47770	iMEG
AT3G19160	iPEG	AT4G39955	iMEG
AT5G53150	iPEG	AT2G35670	iMEG
AT1G07705	iPEG	AT4G29640	iMEG
AT1G57800	iPEG	AT1G60970	iMEG
AT2G21450	iPEG	AT1G77000	iMEG
AT3G14205	iPEG	AT4G26140	iMEG
AT3G50720	iPEG	AT3G10590	iMEG
AT5G15140	iPEG	AT4G00540	iMEG
AT5G50470	iPEG	AT1G62660	iMEG
AT2G20160	iPEG	AT5G22920	iMEG
AT4G17486	iPEG	AT1G76820	iMEG
AT1G47490	iPEG	AT1G54280	iMEG
AT5G60760	iPEG	AT5G08360	iMEG
AT1G60220	iPEG	AT4G22050	iMEG
AT4G08590	iPEG	AT5G26650	iMEG
AT3G45090	iPEG	AT5G06500	iMEG
AT5G10950	iPEG	AT1G02580	iMEG
AT5G62110	iPEG	AT5G24460	iMEG
No of iPEGs =	62	AT1G42470	iMEG
		AT4G16760	iMEG
		AT4G01840	iMEG
		AT5G03020	iMEG
		AT3G26590	iMEG
		AT2G19400	iMEG
		AT3G21830	iMEG
		AT3G19350	iMEG
		AT1G08050	iMEG
		AT1G21790	iMEG
		AT5G02630	iMEG
		AT5G03280	iMEG
		AT5G17320	iMEG
		AT3G03260	iMEG
		No of iMEGs =	76

## Sheet: Supp Table S2
GeneID:	AT1G17770	AT1G20910	AT1G42470	AT1G47490	AT1G48910	AT1G49600	AT1G54280	AT1G55050	AT1G57820	AT1G59890	AT1G61330	AT1G63020	AT1G67820	AT1G76820	AT2G28380	AT2G34880	AT2G40520	AT5G28300	AT5G53150
Codon:	8	9	301	9	379	73	1219	72	3	830	2	48	12	65	349	3	49	201	132
	15	62	339	14	323		1221	101	176	881	14	1207	13	239	375	151	404	209	265
	18	59	1245	16	332		1222	111	597	879	62	1267	295	272	388	592	480	337	321
	194	223	110	20	364			114	600	955	191	1304	146	274	396	654	487	343	340
	362	261	280	72				120	603		65	1313	203	303	398	666	492	363	345
	376	270	463	327				122	604		132	1424	245	347	403	39	496	370	454
	394		479					127	609		134	377	287		364	48	501	380	455
	414		1194					517	610			792	325		366	93	509	381	458
	419							523	611			997	360			109	550	382	341
	41							526	613			1220	368			590	552	525	363
	62							537	614			1266				628	567	527
	298							560	615			1284					573	528
	305							561	620								4	531
	324							562	621								115	538
	357							563	622								320	545
	422							564	624								347	559
	487							565	625								380	183
	501							567	626								386	220
								574	628
								578	641
								647	644
								652	649
								659	651
								662
								672
								694
								695
								697
								706
								735
								739
								741
								742
								743
								745
								748
								749
								752
								754
								758
								759
								760
								764
								829
								855
								856
								22
								67
								103
								140
								255
								660
								688

## Sheet: Supp Table S3
	iMEGS		Key
Unaccounted	24		Genes considered high-confidence imprinted genes in Schon and Nodine (2017) or validated by applying their methodology to the dataset of Wolff et al. (2011).
	AT1G01530		Genes reported as imprinted by Hsieh et al. (2011) or Gehring et al. (2011) but considered low confidence by Schon and Nodine (2017).
	AT1G02580		Genes previously validated experimentally as imprinted by other studies (references in Supp Table S6).
	AT1G07690
	AT1G08050
	AT1G12180
	AT1G19160
	AT1G20680
	AT1G20690
	AT1G20730
	AT1G21790
	AT1G42470
	AT1G51000
	AT1G51300
	AT1G52460
	AT1G54280
	AT1G55050
	AT1G59670
	AT1G59930
	AT1G60970
	AT1G61090
	AT1G62340
	AT1G62660
	AT1G63960
	AT1G69900
	AT1G73560
	AT1G76250
	AT1G76820
	AT1G77000
	AT1G77960
	AT2G17690
	AT2G17990
	AT2G18880
	AT2G19400
	AT2G31360
	AT2G35670
	AT3G03260
	AT3G10590
	AT3G10900
	AT3G17250
	AT3G19350
	AT3G21830
	AT3G22180
	AT3G23060
	AT3G26590
	AT3G57250
	AT4G00220
	AT4G00540
	AT4G01840
	AT4G16760
	AT4G18150
	AT4G18650
	AT4G22050
	AT4G22400
	AT4G25530
	AT4G26140
	AT4G29570
	AT4G29640
	AT4G29650
	AT4G31060
	AT4G39955
	AT5G02630
	AT5G03020
	AT5G03280
	AT5G03370
	AT5G06500
	AT5G08360
	AT5G17320
	AT5G22920
	AT5G24460
	AT5G26650
	AT5G35490
	AT5G42235
	AT5G46300
	AT5G47770
	AT5G53250
	AT5G53870
	AT5G54650

## Sheet: Supp Table S4A
A: Genes from A.thaliana genome random dataset (100 genes) under lineage-specific and site-specific selection
Number	Gene ID	Lineage-specific Selection	Site-specific Selection
1	AT2G21540	Present	Absent
2	AT3G16480	Absent	Absent
3	AT2G34090	Absent	Present
4	AT4G28990	Absent	Absent
5	AT2G05310	Absent	Absent
6	AT4G04790	Absent	Present
7	AT3G09760	Absent	Present
8	AT1G76440	Absent	Absent
9	AT1G29820	Absent	Absent
10	AT2G40400	Absent	Absent
11	AT1G25375	Absent	Absent
12	AT5G46030	Absent	Absent
13	AT2G01220	Absent	Absent
14	AT4G13260	Absent	Present
15	AT5G26910	Present	Present
16	AT1G21790	Absent	Absent
17	AT1G77810	Absent	Absent
18	AT5G64460	Absent	Present
19	AT2G34480	Absent	Absent
20	AT2G34430	Absent	Absent
21	AT4G21500	Absent	Absent
22	AT5G60580	Present	Absent
23	AT3G50690	Absent	Absent
24	AT4G03100	Absent	Present
25	AT4G23820	Absent	Present
26	AT4G10440	Absent	Absent
27	AT5G49510	Absent	Absent
28	AT5G56360	Absent	Absent
29	AT2G13800	Present	Absent
30	AT5G59860	Absent	Absent
31	AT5G62690	Absent	Absent
32	AT5G19980	Present	Absent
33	AT3G26630	Absent	Absent
34	AT1G78190	Absent	Absent
35	AT3G55510	Absent	Present
36	AT2G40840	Absent	Present
37	AT2G17265	Absent	Absent
38	AT5G43740	Absent	Present
39	AT4G16950	Present	Absent
40	AT4G19380	Absent	Absent
41	AT2G02710	Present	Absent
42	AT3G50360	Present	Present
43	AT5G04720	Absent	Present
44	AT3G14430	Absent	Absent
45	AT5G18810	Absent	Absent
46	AT1G04645	Absent	Absent
47	AT1G17950	Absent	Absent
48	AT2G35010	Absent	Absent
49	AT1G79040	Absent	Absent
50	AT2G30160	Absent	Absent
51	AT3G46630	Absent	Absent
52	AT3G09085	Absent	Absent
53	AT5G02030	Absent	Absent
54	AT5G20630	Absent	Absent
55	AT5G56140	Absent	Absent
56	AT3G45860	Absent	Present
57	AT1G49310	Absent	Present
58	AT4G24580	Absent	Absent
59	AT2G07020	Absent	Present
60	AT5G51030	Absent	Absent
61	AT3G05560	Absent	Absent
62	AT2G40950	Absent	Present
63	AT2G31920	Present	Present
64	AT1G76070	Absent	Absent
65	AT1G80500	Absent	Absent
66	AT4G02730	Absent	Absent
67	AT1G56460	Present	Absent
68	AT2G30240	Absent	Present
69	AT3G20620	Absent	Absent
70	AT1G25510	Absent	Present
71	AT3G03790	Absent	Absent
72	AT3G27310	Absent	Present
73	AT3G46510	Absent	Absent
74	AT4G17910	Present	Absent
75	AT2G31650	Absent	Present
76	AT1G60490	Absent	Absent
77	AT5G35730	Absent	Absent
78	AT2G20470	Absent	Absent
79	AT5G28080	Absent	Present
80	AT4G31320	Absent	Absent
81	AT5G10150	Absent	Present
82	AT5G62580	Absent	Present
83	AT3G60550	Absent	Absent
84	AT1G55610	Absent	Absent
85	AT1G27385	Absent	Absent
86	AT1G49880	Absent	Absent
87	AT2G24590	Absent	Absent
88	AT4G24660	Absent	Absent
89	AT1G55870	Absent	Absent
90	AT4G05420	Absent	Absent
91	AT3G60780	Absent	Absent
92	AT5G60820	Absent	Absent
93	AT5G01015	Absent	Absent
94	AT3G50830	Absent	Absent
95	AT3G19650	Absent	Present
96	AT1G02520	Absent	Present
97	AT4G24670	Absent	Present
98	AT1G55920	Absent	Absent
99	AT5G40390	Present	Present
100	AT4G33720	Absent	Absent

## Sheet: Supp Table S4B
B: Genes from endosperm-specific random dataset (100 genes) under lineage and site-specific selection.
Number	GeneId	Lineage-specific selection	Site-specific selection
1	AT5G05850	Absent	Absent
2	AT4G18050	Absent	Absent
3	AT4G39910	Absent	Absent
4	AT4G23890	Absent	Absent
5	AT5G06970	Present	Absent
6	AT2G39730	Present	Absent
7	AT1G27120	Absent	Absent
8	AT5G59100	Absent	Present
9	AT5G46700	Absent	Absent
10	AT2G35820	Absent	Absent
11	AT5G57180	Absent	Present
12	AT1G45474	Absent	Present
13	AT3G21400	Absent	Absent
14	AT1G71020	Absent	Absent
15	AT4G29380	Absent	Absent
16	AT3G49600	Absent	Absent
17	AT5G52160	Absent	Present
18	AT1G77310	Present	Present
19	AT2G14520	Absent	Absent
20	AT5G51030	Absent	Absent
21	AT1G26230	Absent	Present
22	AT2G38720	Absent	Absent
23	AT5G59190	Absent	Present
24	AT1G64290	Present	Absent
25	AT1G63120	Absent	Absent
26	AT1G10680	Absent	Present
27	AT1G35720	Absent	Absent
28	AT1G09380	Absent	Present
29	AT1G79960	Absent	Absent
30	AT2G45530	Present	Present
31	AT3G25160	Absent	Absent
32	AT5G08280	Present	Present
33	AT1G50900	Absent	Absent
34	AT3G02730	Absent	Absent
35	AT1G61320	Absent	Absent
36	AT4G19100	Absent	Absent
37	AT2G20840	Absent	Absent
38	AT2G19500	Absent	Present
39	AT1G48260	Absent	Absent
40	AT3G23510	Absent	Absent
41	AT1G15180	Absent	Present
42	AT5G67370	Absent	Absent
43	AT4G02710	Present	Present
44	AT5G16370	Absent	Absent
45	AT3G52780	Absent	Present
46	AT1G51210	Absent	Present
47	AT2G03420	Absent	Absent
48	AT5G39290	Absent	Absent
49	AT1G70560	Absent	Absent
50	AT2G25630	Absent	Absent
51	AT5G44840	Absent	Present
52	AT2G46430	Present	Present
53	AT5G20710	Present	Present
54	AT3G27720	Absent	Present
55	AT5G28500	Present	Absent
56	AT1G55370	Absent	Present
57	AT4G01120	Absent	Present
58	AT3G06860	Absent	Absent
59	AT5G12460	Absent	Absent
60	AT5G42310	Absent	Absent
61	AT2G19900	Absent	Absent
62	AT1G49810	Absent	Absent
63	AT4G38780	Absent	Absent
64	AT2G38920	Absent	Absent
65	AT5G38900	Absent	Absent
66	AT1G03630	Absent	Absent
67	AT4G29050	Present	Absent
68	AT3G55800	Absent	Absent
69	AT5G12960	Absent	Present
70	AT5G58830	Absent	Present
71	AT1G01320	Absent	Present
72	AT5G13210	Present	Present
73	AT5G48000	Absent	Present
74	AT1G08980	Absent	Present
75	AT3G12930	Absent	Absent
76	AT5G03840	Absent	Absent
77	AT5G09500	Absent	Absent
78	AT2G39420	Absent	Absent
79	AT3G27710	Present	Absent
80	AT3G48950	Absent	Present
81	AT4G22030	Present	Present
82	AT2G02120	Absent	Absent
83	AT5G18310	Absent	Absent
84	AT5G38710	Absent	Absent
85	AT2G26870	Absent	Absent
86	AT1G78700	Absent	Absent
87	AT5G42070	Absent	Present
88	AT5G47730	Absent	Absent
89	AT3G61870	Absent	Present
90	AT5G13200	Absent	Absent
91	AT4G22830	Present	Present
92	AT5G17540	Absent	Absent
93	AT2G19760	Absent	Absent
94	AT5G53520	Absent	Present
95	AT3G12960	Absent	Absent
96	AT2G31760	Absent	Absent
97	AT2G31890	Absent	Absent
98	AT5G63770	Absent	Absent
99	AT5G62460	Absent	Absent
100	AT3G27770	Absent	Present

## Sheet: Supp Table S7
Table S7: Percentage of fixation of lineage-specific positively selected sites in Ath 80 population data identified by codeml; data for all sites with posterior probability >0.5 is displayed.
Gene ID	Sites	Posterior probability	Ath amino acid	% of fixation of sites in Ath 80 accessions	Aly amino acid
AT1G76820	170	0.85	S	100	NA
	172	0.532	R	100	NA
	173	0.774	S	100	NA
	176	0.881	H	100	NA
	186	0.873	L	92.5	NA
	227	0.715	N	100	NA
	234	0.874	R	100	NA
	238	0.884	R	100	NA
	239	0.89	L	100	NA
	240	0.954	L	100	NA
	241	0.937	Q	100	NA
	250	0.917	R	100	NA
	342	0.978	A	100	NA
	422	0.759	G	100	NA
	423	0.702	N	100	NA
	439	0.568	H	98.75	NA
	441	0.95	L	100	NA
	455	0.945	L	100	NA
	459	0.554	N	100	NA
	929	0.525	T	100	NA
	1017	0.633	V	72.5	NA
	1047	0.561	V	100	NA
	1101	0.898	D	100	NA
	1145	0.773	M	100	NA
AT1G42470	42	0.538	S	63.75	A
	338	0.566	G	100	R
	622	0.511	K	100	N
	1024	0.547	A	97.5	E
	1187	0.53	W	100	R
	1210	0.536	V	98.75	L
	1221	0.536	S	100	P
	1240	0.975	S	100	F
AT1G48910	153	0.992	G	96.25	P
	362	0.503	G	100	A
AT1G63020	77	0.948	A	100	Q
	201	0.751	L	100	S
	932	0.944	Y	1.25	T
	1177	0.723	E	100	T
	1287	0.56	K	100	P
AT5G53150	49	0.512	V	100	T
	62	0.722	A	100	C
	115	0.816	A	100	N
	150	0.509	S	100	P
	439	0.675	P	100	E
	442	0.794	S	100	D
	509	0.539	T	100	S
	526	0.501	S	100	T
	624	0.535	C	100	S
AT1G47490	57	0.53	T	100	V
	60	0.994	I	100	P
	71	0.778	F	100	P
	124	0.851	G	100	A
	139	0.825	N	100	H
	162	0.828	R	100	Q
	205	0.855	S	100	A
	301	0.83	I	100	T
	325	0.996	N	100	S
AT2G40520	5	0.638	K	100	Q
	29	0.74	E	100	G
	53	0.826	A	100	S
	62	0.606	S	100	N
	63	0.712	N	100	H
	68	0.792	L	100	M
	77	0.777	Y	100	F
	82	0.746	M	98.75	V
	100	0.562	H	100	P
	102	0.704	A	100	G
	103	0.716	S	100	M
	121	0.656	N	100	E
	124	0.801	L	100	F
	128	0.624	G	100	D
	132	0.79	V	100	I
	135	0.787	K	100	Q
	145	0.745	D	100	N
	148	0.786	F	100	L
	179	0.955	K	100	R
	184	0.687	V	100	I
	233	0.724	I	100	M
	234	0.697	N	100	D
	246	0.661	V	100	I
	285	0.99	E	100	P
	287	0.769	G	100	N
	330	0.592	M	100	R
	333	0.677	V	100	A
	356	0.71	N	100	G
	357	0.992	V	100	N
	381	0.975	A	100	K
	386	0.926	Q	100	N
	395	0.817	R	100	F
	423	0.636	A	98.75	E
	427	0.801	F	100	W
	431	0.533	R	100	R
	432	0.748	V	92.5	R
	442	0.65	E	100	N
	478	0.793	C	100	R
	479	0.817	S	100	S
AT5G28300	72	0.506	I	100	D
	575	0.869	R	85	D
	576	0.632	D	100	L
	578	0.562	D	100	T
	579	0.736	T	100	R
	581	0.551	P	100	D
AT1G20190	23	0.514	E	100	P
	84	0.677	N	100	S
	93	0.635	L	100	T
	97	0.969	A	100	-
	113	0.88	L	100	I
	114	0.664	R	100	K
	123	0.667	S	100	N
	139	0.962	I	100	C
	147	0.914	V	78.75	I
	153	0.697	E	100	D
	169	0.565	N	100	-
	179	0.973	Y	100	-
	183	0.518	N	100	-
	195	0.995	C	100	H
	198	0.969	N	100	Q
	234	0.805	S	100	A
	255	0.807	A	97.5	E
	257	0.702	A	100	I
	269	0.542	H	100	-
	270	0.637	K	100	Q
	308	0.996	V	100	P
	317	0.799	K	100	R
	322	0.881	S	100	C
	335	0.72	K	100	E
	339	0.649	I	100	V
	346	0.969	K	100	R
	347	0.829	V	100	L
	368	0.716	I	100	V
	372	0.85	S	100	P
	384	0.78	M	100	V
	386	0.813	M	100	L
	392	0.815	I	100	V
AT1G54280	965	0.971	C	100	A
AT1G49600	105	0.564	S	100	Q
	349	0.99	D	100	Q
AT1G67820	239	0.522	A	100	R
	404	0.982	P	100	K
	410	0.975	S	100	R
AT1G55050	26	0.553	I	100	V
	40	0.714	M	100	I
	47	0.503	E	100	A
	54	0.728	E	100	D
	173	0.957	G	100	E
	179	0.754	T	100	I
	183	0.838	Y	100	S
	189	0.877	T	100	R
	246	0.722	K	100	E
	272	0.733	K	100	E
	275	0.711	D	100	N
	277	0.734	E	100	K
	294	0.615	N	100	S
	306	0.842	S	100	T
	311	0.894	V	100	L
	337	0.899	L	100	Q
	341	0.539	Q	2.5	R
	348	0.769	E	100	D
	363	0.988	K	100	R
	368	0.696	R	100	H
	392	0.886	T	100	E
	396	0.953	E	83.75	I
	401	0.825	T	100	G
	433	0.832	F	100	L
	449	0.693	S	91.25	N
	450	0.766	L	85	P
	451	0.976	A	100	E
	453	0.526	Q	100	L
	470	0.681	F	100	E
	484	0.749	V	98.75	Q
	504	0.55	T	100	S
	566	0.607	L	100	R
	567	0.509	L	100	I
	579	0.848	L	100	P
	580	0.974	P	100	L
	581	0.795	L	98.75	P
	582	0.986	R	100	K
	583	0.992	K	100	R
	584	0.952	R	100	R
	608	0.501	P	100	A
	611	0.908	Q	100	V
	658	0.666	H	100	E
	659	0.912	E	100	I
	661	0.831	S	92.5	E
	662	0.931	S	100	E
	665	0.734	Q	100	S
	669	0.85	P	100	G
	672	0.844	L	100	P
	673	0.706	R	92.5	I
	675	0.797	S	100	E
	676	0.628	K	100	T
	677	0.748	E	100	V
	683	0.75	D	82.5	S
	684	0.863	E	100	P
	695	0.513	N	100	Q
	696	0.803	G	92.5	K
	697	0.906	L	91.25	E
	698	0.971	Y	85	P
	699	0.956	S	100	N
	700	0.937	S	98.73	G
	701	0.924	K	93.6	L
	702	0.982	E	100	C
	703	0.926	Q	100	S
	704	0.561	G	100	K
	705	0.551	A	100	D
	706	0.978	F	92.5	Q
	707	0.893	H	100	G
	709	0.585	H	92.5	L
	710	0.633	S	92.5	H
	711	0.883	S	100	E
	712	0.696	T	92.5	L
	716	0.94	Q	100	S
	717	0.973	D	100	S
	718	0.716	E	100	S
	719	0.938	S	100	E
	720	0.799	N	100	Q
	721	0.518	R	100	Q
	722	0.912	L	92.5	Q
	723	0.66	C	100	D
	724	0.957	L	100	-
	726	0.979	K	100	-
	729	1	S	100	E
	731	0.734	K	98.75	N
	732	0.934	D	92.5	R
	735	0.861	T	100	L
	739	0.928	E	100	C
	740	0.83	E	100	S
	741	0.673	Q	100	K
	742	0.848	P	100	D
	744	0.533	Q	100	E
	745	0.918	L	100	T
	748	0.756	K	100	I
	749	0.92	S	100	Q
	750	0.871	A	92.5	L
	752	0.886	D	100	P
	755	0.928	S	100	K
	756	0.896	P	98.75	N
	758	0.905	R	100	P
	759	0.931	D	100	S
	760	0.879	H	100	T
	761	0.563	G	100	D
	762	0.743	T	100	H
	763	0.942	T	100	G
	764	0.951	E	100	T
	765	0.807	E	100	T
	766	0.808	R	100	Q
	768	0.891	S	100	R
	769	0.889	L	100	A
	770	0.925	E	100	S
	771	0.688	Q	100	L
	780	0.521	A	100	T
	806	0.86	D	100	G
	813	0.812	K	100	M
	846	0.632	S	100	G
	854	0.961	T	98.75	L
	855	0.852	S	98.75	D
	856	0.7	K	100	L
	857	0.933	P	100	D
	858	0.623	S	100	Q
	859	0.782	D	100	I
	861	0.828	I	100	D
	862	0.502	K	100	S
	865	0.848	E	100	S
	866	0.778	P	100	F
	870	0.585	V	100	K

## Sheet: Supp Table S9
GeneId	Imprinting status	Age	References
AT4G13495	iPEG	0	Gehring et al., 2011
AT1G35183	iPEG	0	Wolff et al., 2011
AT1G77960	iMEG	1	Hsieh et al., 2011
AT3G49770	iPEG	1	Wolff et al., 2011
AT1G51000	iMEG	1	Wolff et al., 2011
AT1G61090	iMEG	1	Wolff et al., 2011
AT4G23110	iPEG	2	Gehring et al., 2011
AT3G11160	iPEG	2	Gehring et al., 2011
AT5G42235	iMEG	2	Hsieh et al., 2011
AT5G54350	iPEG	2	Wolff et al., 2011
AT1G07690	iMEG	2	Wolff et al., 2011
AT1G52460	iMEG	2	Wolff et al., 2011
AT1G12180	iMEG	2	Wolff et al., 2011
AT3G57250	iMEG	2	Wolff et al., 2011
AT5G46300	iMEG	2	Wolff et al., 2011
AT1G63960	iMEG	2	Wolff et al., 2011
AT5G62110	iPEG	2	Pre-2010
AT1G20690	iMEG	3	Wolff et al., 2011
AT4G11940	iPEG	5	Wolff et al., 2011
AT4G22400	iMEG	5	Wolff et al., 2011
AT1G20680	iMEG	5	Wolff et al., 2011
AT5G11460	iPEG	6	Gehring et al., 2011
AT2G33780	iPEG	6	Gehring et al., 2011
AT1G60410	iPEG	6	Gehring et al., 2011
AT3G11310	iPEG	6	Gehring et al., 2011
AT1G59930	iMEG	6	Hsieh et al., 2011
AT5G53250	iMEG	6	Hsieh et al., 2011
AT2G17690	iMEG	6	Hsieh et al., 2011
AT5G35490	iMEG	6	Hsieh et al., 2011
AT1G49290	iPEG	6	Wolff et al., 2011
AT3G62230	iPEG	6	Wolff et al., 2011
AT1G60400	iPEG	6	Wolff et al., 2011
AT1G11810	iPEG	6	Wolff et al., 2011
AT1G19160	iMEG	6	Wolff et al., 2011
AT2G36560	iPEG	7	Gehring et al., 2011
AT4G05470	iPEG	7	Gehring et al., 2011
AT5G42670	iPEG	7	Gehring et al., 2011
AT2G17990	iMEG	7	Hsieh et al., 2011
AT1G51300	iMEG	7	Wolff et al., 2011
AT1G55050	iMEG	7	Wolff et al., 2011
AT1G59670	iMEG	7	Wolff et al., 2011
AT2G18880	iMEG	7	Wolff et al., 2011
AT1G66630	iPEG	8	Gehring et al., 2011
AT1G18250	iPEG	8	Gehring et al., 2011
AT5G28300	iPEG	8	Gehring et al., 2011
AT3G11490	iPEG	8	Gehring et al., 2011
AT1G70560	iPEG	8	Gehring et al., 2011
AT1G67830	iPEG	8	Gehring et al., 2011; Wolff et al., 2011
AT4G18650	iMEG	8	Hsieh et al., 2011
AT4G18150	iMEG	8	Hsieh et al., 2011
AT5G53870	iMEG	8	Hsieh et al., 2011
AT4G31060	iMEG	8	Hsieh et al., 2011
AT4G00220	iMEG	8	Hsieh et al., 2011
AT1G69900	iMEG	8	Hsieh et al., 2011
AT1G21790	iMEG	8	Hsieh et al., 2011
AT5G05440	iPEG	8	unpublished
AT1G34650	iPEG	8	Wolff et al., 2011
AT4G11400	iPEG	8	Wolff et al., 2011
AT1G23320	iPEG	8	Wolff et al., 2011
AT1G01530	iMEG	8	Wolff et al., 2011
AT3G23060	iMEG	8	Wolff et al., 2011
AT1G73560	iMEG	8	Wolff et al., 2011
AT1G62340	iMEG	8	Wolff et al., 2011
AT1G20730	iMEG	8	Wolff et al., 2011
AT4G25530	iMEG	8	Wolff et al., 2011; Kinoshita et al., 2004
AT3G03260	iMEG	8	Pre-2010
AT5G17320	iMEG	8	Pre-2010
AT3G08040	iPEG	9	Gehring et al., 2011
AT4G13460	iPEG	9	Gehring et al., 2011
AT5G43780	iPEG	9	Gehring et al., 2011
AT3G16320	iPEG	9	Gehring et al., 2011
AT2G40520	iPEG	9	Gehring et al., 2011
AT4G15900	iPEG	9	Gehring et al., 2011
AT1G49600	iPEG	9	Gehring et al., 2011
AT1G20910	iPEG	9	Gehring et al., 2011
AT1G67820	iPEG	9	Gehring et al., 2011
AT1G63020	iPEG	9	Gehring et al., 2011
AT5G53150	iPEG	9	Gehring et al., 2011
AT1G07705	iPEG	9	Gehring et al., 2011
AT1G57800	iPEG	9	Gehring et al., 2011
AT2G21450	iPEG	9	Gehring et al., 2011
AT3G14205	iPEG	9	Gehring et al., 2011
AT4G17486	iPEG	9	Gehring et al., 2011
AT1G47490	iPEG	9	Gehring et al., 2011
AT5G60760	iPEG	9	Gehring et al., 2011
AT1G60220	iPEG	9	Gehring et al., 2011
AT4G08590	iPEG	9	Gehring et al., 2011
AT3G45090	iPEG	9	Gehring et al., 2011
AT5G10950	iPEG	9	Gehring et al., 2011
AT1G48910	iPEG	9	Gehring et al., 2011; Wolff et al., 2011
AT2G31360	iMEG	9	Hsieh et al., 2011
AT5G03370	iMEG	9	Hsieh et al., 2011
AT1G76250	iMEG	9	Hsieh et al., 2011
AT3G22180	iMEG	9	Hsieh et al., 2011
AT3G17250	iMEG	9	Hsieh et al., 2011
AT5G47770	iMEG	9	Hsieh et al., 2011
AT4G39955	iMEG	9	Hsieh et al., 2011
AT1G77000	iMEG	9	Hsieh et al., 2011
AT1G62660	iMEG	9	Hsieh et al., 2011
AT5G22920	iMEG	9	Hsieh et al., 2011
AT1G76820	iMEG	9	Hsieh et al., 2011
AT5G24460	iMEG	9	Hsieh et al., 2011
AT1G42470	iMEG	9	Hsieh et al., 2011
AT4G16760	iMEG	9	Hsieh et al., 2011
AT4G01840	iMEG	9	Hsieh et al., 2011
AT1G08050	iMEG	9	Hsieh et al., 2011
AT5G02630	iMEG	9	Hsieh et al., 2011
AT5G03280	iMEG	9	Hsieh et al., 2011
AT2G35670	iMEG	9	Jullien et al., 2006
AT5G54650	iMEG	9	Pre 2010
AT3G19350	iMEG	9	Tiwari et al., 2008
AT1G02580	iMEG	9	Vielle-Calzada et al., 1999
AT1G60740	iPEG	9	Wolff et al., 2011
AT1G65360	iPEG	9	Wolff et al., 2011
AT4G10160	iPEG	9	Wolff et al., 2011
AT4G20800	iPEG	9	Wolff et al., 2011
AT3G19160	iPEG	9	Wolff et al., 2011
AT3G50720	iPEG	9	Wolff et al., 2011
AT5G15140	iPEG	9	Wolff et al., 2011
AT5G50470	iPEG	9	Wolff et al., 2011
AT2G20160	iPEG	9	Wolff et al., 2011
AT4G29650	iMEG	9	Wolff et al., 2011
AT4G29570	iMEG	9	Wolff et al., 2011
AT4G29640	iMEG	9	Wolff et al., 2011
AT1G60970	iMEG	9	Wolff et al., 2011
AT4G26140	iMEG	9	Wolff et al., 2011
AT3G10590	iMEG	9	Wolff et al., 2011
AT3G10900	iMEG	9	Wolff et al., 2011
AT1G54280	iMEG	9	Wolff et al., 2011
AT5G08360	iMEG	9	Wolff et al., 2011
AT4G22050	iMEG	9	Wolff et al., 2011
AT5G06500	iMEG	9	Wolff et al., 2011
AT5G03020	iMEG	9	Wolff et al., 2011
AT3G26590	iMEG	9	Wolff et al., 2011
AT2G19400	iMEG	9	Wolff et al., 2011
AT3G21830	iMEG	9	Wolff et al., 2011
AT1G65330	iPEG	9	Wolff et al., 2011; Kohler et al., 2005
AT4G00540	iMEG	9	Wolff et al., 2011; Pre-2010
AT5G26650	iMEG	9	Wolff et al., 2011; Shirzadi et al., 2011

## Sheet: Supp Table S10
Supplementary Table S10: McDonald-Kreitman and Direction of Selection (DoS) calculations for A. thaliana imprinted genes.
GeneId	Ds	Dn	Ps	Pn	Fixation Index (FI)= (Dn/Ds)/(Pn/Ps)	Alfa	Direction of Selection (DoS)= Dn/(Dn + Ds) − Pn/(Pn + Ps)	Fisher-test P-value	q-value
AT1G01530	31	63	9	22	0.831378	-0.203	-0.0394647	0.825	1
AT1G02580	24	64	11	14	2.09524	0.523	0.167273	0.142	0.597742
AT1G07690	12	31	2	8	0.645833	-0.548	-0.0790698	0.713	0.986519
AT1G07705	26	20	12	13	0.710059	-0.408	-0.0852174	0.619	0.983986
AT1G11810	23	67	2	10	0.582609	-0.716	-0.0888889	0.725	0.987812
AT1G12180	9	35	3	11	1.06061	0.057	0.00974026	1	1
AT1G18250	15	4	12	2	1.6	0.375	0.0676692	0.682	0.986519
AT1G19160	32	82	3	13	0.591346	-0.691	-0.0932018	0.556	0.983986
AT1G20680	24	55	8	13	1.41026	0.291	0.0771549	0.599	0.983986
AT1G20910	21	23	5	5	1.09524	0.087	0.0227273	1	1
AT1G21790	24	10	17	5	1.41667	0.294	0.0668449	0.759	0.996759
AT1G23320	34	22	2	19	0.0681115	-13.682	-0.511905	6.7e-05	0.004033
AT1G42470	63	37	60	35	1.0068	0.007	0.00157895	1	1
AT1G47490	31	30	17	13	1.26551	0.21	0.0584699	0.659	0.983986
AT1G48910	27	18	16	27	0.395062	-1.531	-0.227907	0.036	0.363333
AT1G49290	47	37	12	23	0.410731	-1.435	-0.216667	0.04	0.363333
AT1G49600	33	9	13	4	0.886364	-0.128	-0.0210084	1	1
AT1G51000	3	13	1	3	1.44444	0.308	0.0625	1	1
AT1G54280	121	18	35	23	0.226374	-3.417	-0.267055	7.4e-05	0.004033
AT1G55050	71	142	35	49	1.42857	0.3	0.0833333	0.187	0.617667
AT1G57800	83	102	27	45	0.737349	-0.356	-0.0736486	0.326	0.756043
AT1G59670	8	10	2	11	0.227273	-0.34	-0.290598	0.129	0.597742
AT1G60220	48	59	17	12	1.74132	0.426	0.137609	0.213	0.663343
AT1G60400	50	72	21	31	0.975484	-0.025	-0.00598991	1	1
AT1G60410	34	42	18	37	0.600954	-0.664	-0.120096	0.206	0.660412
AT1G60970	14	7	6	4	0.75	0.333	-0.0666667	1	1
AT1G61090	9	39	5	10	2.16667	0.538	0.145833	0.291	0.737651
AT1G62340	102	41	46	39	0.474108	-1.109	-0.17211	0.009	0.140143
AT1G62660	59	31	59	27	1.14815	0.129	0.030491	0.749	0.995622
AT1G63020	122	98	29	39	0.59731	0.674	-0.128075	0.072	0.4905
AT1G63960	3	4	7	8	1.16667	0.143	0.0380952	1	1
AT1G67820	66	67	9	26	0.351399	-1.846	-0.239098	0.013	0.177125
AT1G67830	39	21	20	8	1.34615	0.257	0.0642857	0.631	0.983986
AT1G69900	33	21	18	17	0.673797	-0.484	-0.0968254	0.389	0.811444
AT1G70560	32	9	7	12	0.164062	-5.095	-0.412067	0.0032	0.0581333
AT1G73560	15	12	7	18	0.311111	-2.214	-0.275556	0.055	0.428214
AT1G76250	59	28	6	11	0.25886	-2.863	-0.32522	0.015	0.181667
AT1G77000	39	13	7	6	0.388889	-1.571	-0.211538	0.176	0.5995
AT2G17990	22	13	8	10	0.472727	-1.115	-0.184127	0.249	0.733541
AT2G18880	42	106	7	11	1.60606	0.377	0.105105	0.414	0.820473
AT2G19400	25	10	12	11	0.436364	-1.292	-0.192547	0.168	0.597742
AT2G20160	11	36	3	3	3.27273	0.694	0.265957	0.3229	0.756043
AT2G31360	14	1	5	1	0.357143	-1.8	-0.1	1	1
AT2G33780	20	41	8	13	1.26154	0.207	0.0530835	0.79	1
AT2G36560	19	53	11	12	2.55702	0.609	0.214372	0.072	0.4905
AT3G08040	25	21	13	8	1.365	0.267	0.0755694	0.605	0.983986
AT3G10900	22	25	17	29	0.666144	-0.501	-0.0985199	0.402	0.811444
AT3G11160	15	38	1	2	1.26667	0.211	0.0503145	1	1
AT3G11490	32	13	5	7	0.290179	-2.446	-0.294444	0.088	0.4905
AT3G14205	56	33	12	9	0.785714	-0.273	-0.0577849	0.627	0.983986
AT3G16320	32	40	10	25	0.5	-1	-0.15873	0.142	0.597742
AT3G17250	40	31	5	14	0.276786	-2.613	-0.300222	0.037	0.363333
AT3G19160	33	21	11	31	0.225806	-3.429	-0.349206	0.0009	0.024525
AT3G22180	38	31	20	27	0.604288	-0.655	-0.125193	0.256	0.734316
AT3G26590	32	14	19	9	0.923611	-0.083	-0.0170807	1	1
AT3G45090	67	41	25	16	0.956157	-0.046	-0.0106143	1	1
AT3G50720	35	45	6	9	0.857143	-0.167	-0.0375	1	1
AT3G62230	130	164	24	33	0.917483	-0.09	-0.0211242	0.884	1
AT4G00220	13	5	7	4	0.673077	-0.486	-0.0858586	0.694	0.986519
AT4G00540	35	55	20	30	1.04762	0.045	0.0111111	1	1
AT4G01840	37	25	11	10	0.743243	-0.345	-0.0729647	0.615	0.983986
AT4G08590	43	65	13	21	0.93577	-0.069	-0.0157952	1	1
AT4G11940	21	56	17	22	2.06061	0.515	0.16317	0.095	0.493095
AT4G13460	62	60	30	29	1.00111	0.001	0.000277855	1	1
AT4G15900	32	11	11	5	0.75625	-0.322	-0.056686	0.746	0.995622
AT4G17486	11	9	6	3	1.63636	0.389	0.116667	0.694	0.986519
AT4G18650	17	8	17	16	0.5	-1	-0.164848	0.283	0.737651
AT4G20800	45	36	25	25	0.8	-0.25	-0.0555556	0.59	0.983986
AT4G23110	12	41	5	7	2.44048	0.59	0.190252	0.273	0.737651
AT4G26140	41	21	14	13	0.551595	-0.813	-0.142772	0.239	0.723639
AT4G29650	23	17	6	12	0.369565	-1.706	-0.241667	0.155	0.597742
AT4G31060	9	12	5	1	6.66667	0.85	0.404762	0.165	0.597742
AT4G39955	19	9	6	1	2.84211	0.648	0.178571	0.644	0.983986
AT5G02630	33	41	16	30	0.662626	-0.509	-0.0981199	0.342	0.760776
AT5G03280	90	31	25	26	0.331197	-2.019	-0.253606	0.0023	0.05014
AT5G03370	3	6	11	14	1.57143	0.364	0.106667	0.704	0.986519
AT5G05440	21	3	7	2	0.5	-1	-0.0972222	0.597	0.983986
AT5G08360	14	25	3	3	1.78571	0.44	0.141026	0.658	0.983986
AT5G10950	55	95	12	26	0.797203	-0.254	-0.0508772	0.578	0.983986
AT5G11460	20	42	4	7	1.2	0.167	0.0410557	1	1
AT5G15140	24	12	14	18	0.388889	-1.571	-0.229167	0.087	0.4905
AT5G22920	17	6	4	4	0.352941	-1.833	-0.23913	0.381	0.811444
AT5G24460	28	9	21	13	0.519231	-0.926	-0.13911	0.304	0.753091
AT5G28300	32	30	16	33	0.454545	-1.2	-0.189598	0.055	0.428214
AT5G42670	28	46	13	22	0.970779	-0.03	-0.00694981	1	1
AT5G43780	41	10	59	27	0.532972	-0.876	-0.117875	0.165	0.597742
AT5G46300	2	16	1	0	0	1	0.888889	0.158	0.597742
AT5G47770	31	12	12	4	1.16129	0.139	0.0290698	1	1
AT5G50470	28	51	3	10	0.546429	-0.83	-0.123661	0.532	0.983986
AT5G53150	45	76	18	25	1.216	0.178	0.0467038	0.715	0.986519
AT5G53870	48	48	15	23	0.652174	0.533	-0.105263	0.338	0.760776
AT5G54350	70	136	6	16	0.728571	-0.373	-0.0670786	0.638	0.983986
AT5G54650	47	29	30	35	0.528875	-0.891	-0.156883	0.09	0.4905
AT5G60760	52	23	22	14	0.695055	-0.439	-0.0822222	0.399	0.811444
AT1G20730	18	70	2	11	0.707071	-0.414	-0.0506993	1	1
AT2G21450	52	29	24	45	0.297436	-2.362	-0.294149	0.00054	0.01962
AT2G40520	34	128	5	7	2.68908	0.628	0.20679	0.144	0.597742
AT3G19350	11	21	2	14	0.272727	-2.667	-0.21875	0.17	0.597742
AT3G23060	38	82	18	29	1.33938	0.253	0.0663121	0.467	0.898772
AT4G16760	23	5	76	25	0.66087	-0.513	-0.0689533	0.614	0.983986
AT4G29570	13	71	8	22	1.98601	0.496	0.111905	0.271	0.737651
AT4G29640	20	47	16	37	1.01622	0.016	0.00337933	1	1
AT5G15140	24	12	14	18	0.388889	-1.571	-0.229167	0.087	0.4905
AT1G59930	3	9	1	2	1.5	-0.333	0.0833333	1	1
AT1G77960	19	30	4	12	0.526316	-0.9	-0.137755	0.38	0.811444
AT3G49770	7	40	12	40	1.71429	0.407	0.0818331	0.321	0.756043
AT3G57250	13	30	2	11	0.41958	-1.38	-0.148479	0.47	0.898772
AT4G18650	17	8	17	15	0.533333	-0.875	-0.14875	0.289	0.737651

## Sheet: Supp Table S12A
	GeneID	GeneTrees
1	AT4G31060	((Ppe017280m,(CpaS_91.71,(((Ath4G31060,Aly913363),Cru06208),Tha26328m))),Ptr0608000,Aco000165);
2	AT4G18650	((Ppe012113m,(Mdo0237938,(Mdo0207337,Mdo0694363))),(((((Ath4G18650,Aly354881),(Cru06552,(Bra013337,Tha27388m))),Vvi212290),((Pvu1022055,((Cca29551,(Gma15g0902,Gma13g3012)),Lja003423)),Mgua023322)),(((Csi046619m,Ccl9027849),(((Lus29229,Lus07282),Ptr0405690),(Mes030139m,Rc29090054))),CpaS_7.81)),Aco020201);
3	AT5G03370	((Ppa1170,(Ppa123090,(Smo96441,(EgrK02933,(((Aco060036,(Cru01921,(Aly487109,((Tha14711m,(Tha29095m,Tha03274m)),Ath5G03370)))),((Cca40102,(Pvu1010610,Gma13g2058)),CpaS54.80)),(Mgua014847,((Vvi257330,((Csi030606m,Ccl9019517),(Ppe011449m,Mdo0667723))),((Zma2361625,((((Osa0615380,(Sit008307,((Pvi058659m,(Pvi058476m,Pvi043110m)),(Sbi1000954,Zma2361699)))),(Osa0615390,Bdi1g43960)),Sit008940),Sbi1000955…
4	AT3G22180	(((Osa0938970,(Bdi4g38080,((Sbi0201125,Zma2321767),(Sit029089,(Pvi062144m,Pvi029455m))))),(Smo10944,(Mgua002167,((EgrA00906,(((Mtr4g10368,(Pvu1012955,(Cca21053,(Gma11g1018,Gma12g0250)))),(Csa180070,(CpaS8.289,(Csi004755m,Ccl9003413)))),(Mes021368m,((Lus39043,Lus27339),(Ptr1601990,Ptr0602160))))),((Tha22452m,((Ath4G15080,Cru04251),Bra039566)),((Bra023847,Tha20167m),((Ath3G22180,Aly479732),Cru12962…
5	AT1G76820	(((((Csa079010,((Mes000283m,Rc29700590),Ptr1203630)),((Ath1G21160,(Ath1G76820,(Aly869057,Ath2G27700))),Vvi348950)),(Mgua000754,(Mgua000394,Mgua019438))),(((((Sbi0801609,(Sit021171,Pvi045739m)),(Bdi4g06730,Osa1231880)),(Osa0140150,((Zma2023418,(Pvi053154m,Pvi023642m)),Osa0551500))),(Smo166557,Ppa124751)),(Csi000570m,Ccl9000399))),Mtr1g12539,Aco010086);
6	AT5G22920	(((((((CpaS476.2,(Ccl9017203,(Ptr0901110,(Mes013514m,Rc29581255)))),(((Lja339657,((Pvu1018340,Gma11g1986),Cca21592)),Mtr4g07623),((Bra002441,Bra006641),((Tha14246m,Cru01610),(Ath5G22920,Aly489147))))),EgrJ00388),Vvi314670),Csa385710),((Mgua011310,Mgua011316),(Ppe009440m,(Vvi336740,(Csa124820,(Ptr0612360,Rc30072255)))))),(((Sbi0104716,(Pvi050015m,Sit037050)),(((Sit037060,Pvi017759m),(Zma2144782,Sb…
7	AT5G03280	((Smo447098,(((Osa0706130,(Osa0706300,Osa0706190)),(((Pvi065060m,Pvi066350m),Sit028713),(Zma2068217,Sbi0300144))),(Bdi4g08380,(((Bdi1g11650,Bdi1g11660),((Sbi1011020,(Sit038921,(Pvi038869m,Pvi068788m))),(Sbi1011025,((Pvi023617m,Pvi046689m),Sit033949)))),Osa0349400)))),(((Tha12456m,Bra009539),(Cru03909,(Ath5G03280,Aly487099))),(((Vvi257000,(EgrK01247,Mgua000304)),((((Mdo0141543,Mdo0152033),Mdo03027…
8	AT1G76250	((Ppa1209117,Ppa127),((Pvi063439m,(Sit017181,Sit019240)),((Lus12274,Lus16006),(EgrF03548,((((EgrF01754,(CpaS26.208,(((Rc30174342,(Mes030811m,Mes011115m)),(Ptr0201270,Ptr0527100)),(Csi013628m,Ccl9010446)))),(Csa272030,(((Aly895504,Ath1G76250),((Tha18564m,(Bra003728,Bra015773)),Cru21873)),(Mgua006824,Mgua023624)))),(Pvu1030460,(Cca18875,(Gma04g0205,Gma06g0214)))),Aco010445)))),Smo102764);
9	AT2G17990	((Aco000178,((((((Lja4113,Mtr8g09011),((Gma16g2396,Gma02g0552),(Pvu1011425,Cca33715))),(EgrJ02426,Csa106470)),(Ppe008117m,Mdo0283299)),(((((Bra039906,Tha22777m),(Aly489837,(Cru14132,(Aly480699,Ath2G17990)))),(Ccl9014742,Csi019208m)),(Rc27470419,(((Lus41920,Lus28465),(Ptr0511760,Ptr0714080)),(Mes011049m,Mes011067m)))),CpaS6.238)),Vvi187940)),(Osa0650146,(Zma5823891,Bdi1g35230)),Smo80582);
10	AT1G77000	(Ppa11242,(Smo133097,(((((Sit001860,((Sbi0304177,Zma2138176),(Pvi031985m,Pvi027615m))),Osa0165920),Bdi2g56920),((Osa0535110,Bdi2g24860),((Sbi0902084,Zma2153075),((Pvi028944m,Pvi063263m),Sit022413)))),((Mgua008371,((EgrF02761,(((Tha08012m,(Bra016422,((Aly472378,Ath1G21410),Cru09531))),((Bra015699,Tha18746m),((Cru22482,(Ath1G77000,Aly476863)),Bra003692))),(((Ppe005269m,(Mdo0379288,Mdo0257953)),((((…
11	AT4G39955	(Vvi026540,((((((Ccl9016193,Csi021268m),(((Smo79445,Smo101768),Bdi1g21350),Aco010184)),(((Cru05320,(Ath4G39955,Aly912487)),(Tha25707m,(Tha00245m,Bra017870))),CpaS337.2)),((Ptr0705280,Ptr0507540),((Mes012173m,Rc27560302),(Lus23147,Lus00630)))),(Mdo0157538,Ppe008883m)),(((Csa093800,Csa104320),(Gma18g0197,Mtr3g10188)),(EgrH04767,(EgrI00502,(((EgrI00509,(EgrI00505,EgrI00507)),EgrI00501),(EgrI00503,(E…
12	AT5G47770	(Vca12238m,(Ppa1101225,((Smo173042,Smo127038),((((((Ccl9014859,Csi019339m),(Mgua008270,((Mdo0140046,Mdo0198736),Ppe008174m))),Vvi147380),((CpaS27.210,((Tha25643m,(Ath4G17190,Aly493157)),((Tha00912m,(Bra024917,Bra022156)),((Ath5G47770,Aly916701),Cru27627)))),((Ppe008181m,Mdo0924612),(((EgrE03835,EgrE03836),((Mtr2g03293,((Pvu1019638,((Gma09g0182,Gma15g1278),Cca16869)),Lja122923)),((Rc29350044,(Mes0…
13	AT5G24460	(Rc29860623,((((((Mtr3g12261,(Lja147629,Lja147630)),(Cca39149,((Gma06g1417,Gma04g4062),Pvu1008026))),((((Smo103171,Ppa158),(Osa0649780,(Bdi1g34950,((Zma2048537,Sbi1002976),((Pvi005829m,Pvi054011m),Sit008555))))),Aco020071),(Ppe011324m,(Mdo0119431,Mdo0585340)))),(((Vca02422m,Cre0101230),(Ccl9018010,Csi048617m)),(CpaS3.150,(Bra009767,(Bra036516,(Tha05309m,((Ath5G24460,Aly489310),Cru02643))))))),(Cs…
14	AT1G21790	((Bdi2g56250,(Zma2075023,Sbi0304109)),((Osa0164930,((Ppa13517,Smo407236),((((Ppe009773m,(Mdo0126942,Mdo0184623)),(Vvi088630,((CpaS64.93,Csa188120),(((Csi023487m,Ccl9018017),((Tha08385m,(Cru09734,((Aly472418,Ath1G21790),Bra017952))),((Ptr0520050,Ptr0208390),(Mes024644m,Rc29906136)))),(Mgua011281,Lus25673))))),(Pvu1014195,Gma06g1191)),Aco060010))),(Pvi068631m,Pvi033709m)),Sit005450);
15	AT5G53250	(Vvi287410,((((((CpaS2328.2,((Csi034994m,Ccl9027040),Rc30190793)),Mes020726m),(Lus33939,(Vvi194890,(Gma08g0248,(Cca13678,Pvu1020608))))),(((((Ppe014010m,Mdo0205889),Smo29789),Ptr1409050),(CpaS194.9,((Vvi270490,(((Cru24456,(Aly483786,Ath2G46330)),(Bra004546,(Bra000419,Tha01752m))),((Ath3G61640,Aly907707),(Bra014427,Cru18343)))),(((Gma03g4166,(Pvu1009475,Cca10868)),Mgua020427),(Rc28040303,Mes020520…
16	AT4G16760	((((Bdi1g52320,((((Zma5864319,Sbi1000426),(Sit006007,(Pvi037735m,Pvi006596m))),(Sit006012,(Sbi1000039,Zma2052389))),Osa0601390)),((Aco000036,(((((Bra040093,Tha24621m),(Cru04312,(Aly493199,Ath4G16760))),((Tha16360m,Bra023025),((Ath2G35690,(Aly887153,Aly902679)),Cru22793))),CpaS89.71),(((((Lus04745,Lus07815),(Lus04386,Lus40183)),((Rc29940719,(Mes003136m,Mes003145m)),(Ptr0115530,Ptr0307690))),((Mdo0…
17	AT4G01840	((Ptr0218870,(CpaS57.6,(((Aco000322,(Ccl9010939,Csi016527m)),((((Mdo0415910,(Mdo0210353,Mdo0124196)),Ppe023309m),((Bra036312,Tha28706m),(Cru01130,(Ath4G01840,Aly490395)))),((Mtr7g13403,(((Gma03g3828,Gma19g4089),(Cca10689,Pvu1000247)),Lja112222)),((((Ppa115,Ppa190),(Smo99265,Smo54873)),(Lus04538,Zma2038730)),Mgua007372)))),Vvi282590))),(Rc30074561,Mes009508m),Mes009530m);
18	AT1G42470	((Pvi017107m,(Sit009194,(Pvi005109m,(Zma2084491,Sbi0602539)))),(((Aco010358,(((((Csa272140,Mdo0153738),((Gma06g0202,Cca29747),Lja117829)),((((Rc30174367,(Mes000401m,Mes000402m)),(Lus16019,(Ptr0201050,Ptr0527320))),((CpaS26.185,(((Aly882009,Ath1G42470),Cru08106),(Tha16155m,(Bra011986,Bra034382)))),(Csi000762m,Ccl9000560))),(Mgua000352,EgrF01780))),Mdo0296767),(Vvi238840,((((Rc29620325,Ptr0916840),…
19	AT1G62660	(Csa166320,(((Mdo0149570,Mdo0377084),Ppe002727m),(((Mgua004782,((((CpaS29.123,((Bra036652,((Aly875662,Ath1G62660),((Cru19930,Cru19944),(Tha23331m,(Bra036653,Bra027030))))),(Bra019749,(Tha07016m,((Cru08995,(Ath1G12240,Aly888545)),Bra026984))))),(((((Pvu1027033,Gma01g4199),Cca13113),Gma17g1475),(Csa302080,EgrD02029)),((Ppe002334m,Mdo0124776),((Rc28200194,(Ptr0312640,Ptr0311210)),(Lus04031,(Lus32242…
20	AT1G57800	(Cre1771685,((((Aco001340,((((Rc29650307,Mes002115m),(((Ccl9034570,Ccl30813),(Csi004418m,(Ccl10603,Ccl9034068))),(((((Bra038515,Tha00657m),(Cru19919,((Ath5G39550,(Ath1G66040,Ath1G66050)),(Aly876571,Aly876570)))),(Bra007810,((Aly315436,(Ath1G57820,(((Ath1G57800,Aly338526),Cru21399),Cru19928))),(Bra004082,Tha00084m)))),(Lus38731,Lus39127)),((Csa264040,Csa277190),((Pvu1016995,Gma12g0033),(Mdo0186701…
21	AT3G14205	((Csa359920,((((Csi006853m,((Bra021541,Tha20086m),((Ath3G14205,Aly478835),Cru15859))),((Ptr0116420,((Mes001849m,Rc29720462),(Lus37446,Lus13184))),CpaS25.178)),(((Mgua001500,(Sbi0104511,((Aco070013,((Vvi150130,Mgua001424),(((Mes001634m,Rc29733690),Ptr1807360),((CpaS82.62,(EgrC03195,((Aly484790,Ath3G43220),Cru16689))),((Pvu1004807,Lja4006830),(Ppe001260m,(Mdo0138306,Mdo0164559))))))),(Aco020573,(((…
22	AT1G48910	(Ppe024334m,((Mdo0686821,((Mdo0233995,Mdo0209681),(Mdo0847111,Mdo0582079))),((Csa172940,(((Rc29641924,Mes028709m),((EgrB02005,(EgrB02006,EgrF02758)),((Pvu1007169,(Cca41609,(Gma04g4214,Gma06g1265))),(Vvi099980,Vvi099890)))),(((Ptr0511390,(Rc29641923,(Mes021011m,Mes027810m))),Ptr0520840),(Ccl9031847,Csi035902m)))),((Lus02402,(((((Pvi025901m,(Pvi055770m,Pvi019005m)),((Pvi038611m,Pvi008408m),(((Sit02…
23	AT3G45090	(Mtr663_,(Lja344N05,(Gma11g2013,((((((Mgua002235,Mgua001992),(Vvi315250,(Aco030103,((((Ppa171,(Ppa18803,Ppa11507)),Smo89331),(Bdi4g38950,(Sbi0201265,(Sit029179,(Pvi036195m,(Pvi008874m,Pvi008875m)))))),((Bdi3g55550,(((Pvi001863m,Pvi001963m),(Zma2342327,Zma2123544)),Osa0257400)),Bdi1g29210))))),(((CpaS65.25,((Ptr0901460,Ptr0422350),(Lus16117,((Mes002581m,Mes002756m),Rc29830052)))),(Csi004662m,Ccl90…
24	AT1G63020	(Aco000884,((Mgua000239,((((Cca13164,(Pvu1008662,(Gma01g4248,Gma11g0292))),Mtr5g01113),(Ccl9000360,Csi000525m)),((CpaS29.14,((Tha23214m,(Cru19657,(Aly893170,Ath1G63020))),CpaS29.15)),((Mdo0229374,(((Lus02955,Lus06339),Mes031846m),Csa041530)),EgrD01929)))),(((Pvi048513m,Sit000065),Sbi0602593),(Osa0448370,Bdi2g34877))),Smo441655);
25	AT1G67820	(Lus06222,((((Tha18643m,Bra033976),(Cru21462,(Ath1G67820,Aly339024))),(EgrG03072,(((Mes029780m,Rc29810731),((Cru23372,(Ath2G40180,Aly870452)),(Bra000174,Tha17681m))),Pvi051361m))),((CpaS33.38,(Csi014607m,Ccl9030903)),(((Vvi005430,EgrB03277),(Csa394540,(Ppe006075m,(Mdo0931034,Mdo0270651)))),(Ptr1005760,(Mes033679m,Rc29790609))))),Lus36871);
26	AT1G67830	(Smo411673,((Ath1G67830,((Tha18726m,Aly475890),(Cru20484,Bra004263))),((((Mes009435m,((Cca18054,(Mtr7g10405,Pvu1003777)),(Gma03g0086,Gma19g2981))),((Ppe026073m,((Mdo0322119,Mdo0196666),Ppe026400m)),Rc29790611)),((CpaS33.41,(((Aco010481,Aco010479),((((EgrB03272,EgrB03271),EgrB03273),Vvi005470),(Vvi005460,(Csa286590,Mgua007766)))),(((Ptr0818950,Rc29790610),((CpaS33.40,(Ppe006817m,((Ath3G26430,Aly32…
27	AT1G60220	((Smo404271,((Sbi0802082,(Osa0153630,((Zma5886883,Sbi0303403),(Pvi066234m,Sit003914)))),(((Bdi1g42280,Osa0629310),(Zma2351786,(Sit008842,Pvi024185m))),(Aco000198,(((Csa286020,((Mgua025023,Vvi202350),(((Cca01066,(Pvu1000988,Gma18g1895)),(EgrH02612,Ppe022300m)),CpaS69.25))),((Lus30622,Lus30867),(Rc29631009,Mes007090m))),(Cru21854,((Bra027164,Tha23376m),(Ath1G60220,Aly475298)))))))),(((Ppa11937,Ppa1…
28	AT5G11460	(((Mgua023680,((EgrC01570,(Aco000555,((Osa0108520,Bdi2g05140),((Sit002166,Pvi027838m),(Sbi0300372,Zma2125020))))),(((((Csa161940,((Mtr3g13588,(Cca03380,(Gma06g0781,Pvu1019169))),(Pvu1027832,((Gma14g1673,Gma17g2979),Cca35792)))),(Csa310720,(Ppe006815m,((Mdo0700875,Mdo0197943),Mdo0128887)))),(Ptr0626160,Ptr1800980)),((EgrC02876,(Csi015829m,Ccl9012097)),CpaS205.33)),Vvi357450))),((Cru23632,Ath2G2569…
29	AT4G13460	((Bdi1g29010,(((Zma2025924,(Zma2034288,Sbi0201021)),(Sit029125,(Pvi002557m,Pvi063072m))),Osa0725450)),(((Mgua002557,Mgua002504),((((Bra005511,Bra021840),((Ath2G33290,Aly902401),Cru22788)),(Bra007048,((Cru04340,(Ath4G13460,Aly332974)),Tha27300m))),(EgrH00117,EgrH02900))),(Vvi279420,((((((Cca37132,((Gma20g0081,Gma07g1942),Pvu1022694)),Mtr6g04356),(Lja24.10.,(Cca25247,(Gma16g1850,Pvu1011439)))),(Ppe…
30	AT1G70560	(((Aco000039,Aco000027),(EgrH02519,((Vvi066560,Vvi040950),(((Csi018172m,Ccl9029075),((Ptr1005450,(Rc27500622,Mes023834m)),(CpaS69.95,(((Bra024582,Bra024585),(Tha09685m,(Cru11523,(Ath1G23320,Aly335577)))),(Tha18719m,((Ath1G70560,(Cru20400,Aly476182)),(Bra016203,Bra007924))))))),((((Lja200861,Lja200856),Mtr5g03488),(Cca12045,((Gma02g0427,Gma01g0334),Pvu1009752))),((Ppe018754m,Ppe019805m),(Mdo031022…
31	AT3G08040	((Aco000327,Aco000328),(Mgua004702,((Ptr0127390,(Lus39609,Lus16412)),((Rc29600099,Rc29600098),Mes004944m))),((((Bra029694,(Tha20489m,((Bra001282,Bra001283),Bra040047))),((Ath3G08040,Aly478146),Cru15261)),((Csa195200,Csa127870),(((Ppe027104m,Ppe019216m),(Mdo0203109,Mdo0226135)),((Lja114780,((Cca18390,(Pvu1014115,Gma09g1555)),Mtr3g02860)),((Pvu1024695,(Gma13g2730,Gma12g3662)),((Gma12g3661,Pvu102470…
32	AT2G21450	(((((Aco000304,Aco000309),((Vvi245120,Vvi242250),((((Lja606621,Lja535719),((Pvu1004278,(Cca22027,Gma12g3646)),Cca22023)),((((((Lus41963,Lus17973),(Ptr0912350,Ptr0416640)),(Mes002201m,Mes002701m)),((Tha22532m,(Ath2G16390,Cru16175)),Ccl9002152)),(Csa109330,Ppe001303m)),EgrG01701)),((((Cru22627,(Ath2G21450,Aly481010)),(Tha00722m,Bra021841)),Lus42070),(Ppe026165m,Rc28620551))))),((((((Pvi026687m,Pvi0…
33	AT5G60760	((((Bdi1g29210,(Bdi3g55550,(Osa0257400,((Zma2342327,Zma2123544),(Pvi001863m,Pvi001963m))))),(EgrB02534,(((Vvi315250,(((Gma11g2013,(Mtr487_4,Mtr663_)),Csa385910),(Csa026020,(Ppe002445m,Mdo0245600)))),((Csi004662m,Ccl9003405),(CpaS65.25,((Ptr0901460,Ptr0422350),(Lus16117,(Rc29830052,(Mes002581m,Mes002756m))))))),((((Tha12777m,(Bra020231,Bra002454)),(Cru25948,(Ath5G60760,Aly496224))),(Tha02416m,(Bra…
34	AT5G53150	(((Bra034258,((Tha00086m,Tha00169m),(Cru22724,(Ath2G25560,Aly481406)))),(Osa0431940,((Zma2159720,((Pvi056527m,Pvi022256m),Sit009473)),Bdi5g08200))),((((((Ppe002023m,(Mdo0435782,Mdo0400366)),(((Gma14g3185,Gma13g0810),Mtr3g12447),Csa202040)),((EgrA01493,(((Cru11682,(Ath5G53150,Aly495386)),(Tha10173m,Bra003079)),(Csi004013m,Ccl9002901))),((Rc30166523,Mes002281m),(Ptr1502180,Ptr1201580)))),Mgua002180…
35	AT1G49600	((((Lus12070,(Mes007738m,(Ptr0910820,Ptr0415080))),(((((Ppe005661m,Mdo0142206),(Mtr4g12925,(((Gma02g1519,Gma07g3330),(Pvu1000609,Cca19981)),Lja407917))),Vvi317800),EgrG01492),CpaS62.34)),((Cru13726,(Aly479428,Ath3G19130)),(Tha20763m,(Bra001735,Bra022389)))),(Bra018813,(Cru09142,(Aly474095,Ath1G49600))),Tha11485m);
36	AT4G15900	(((Smo115108,(Ppa14049,Ppa11673)),((((Mdo0184140,Mdo0202505),(Ppe018577m,Ppe005183m)),(((Tha22263m,((Aly479131,Ath3G16650),Cru13579)),((Bra012753,Tha25068m),((Ath4G15900,Aly493295),Cru04707))),((((Mgua005488,EgrH03935),((Csa069150,((Pvu1011838,(Gma09g0491,Gma15g1596)),((Mtr2g02461,Cca16494),Lja6353))),(Aco010167,Vvi351430))),(((Rc29724060,Mes006524m),((Lus37500,Lus06511),Ptr1001650)),(Ccl9008763,…
37	AT5G43780	(Bra033696,((((Bdi1g09030,((Sit035458,((Pvi009850m,Pvi040041m),(Sbi0100845,(Zma2051270,Zma2149952)))),Osa0353230)),((Smo406755,(Ppa11697,Ppa13337)),((Bdi5g01950,(Osa0402050,(Sit009985,(Pvi001291m,(Sbi0600088,Zma2158147))))),((EgrF01637,(Mgua005415,(((Bra016487,Bra025782),(Tha07448m,(Aly472217,Cru09002))),((((Ptr0525850,Ptr0202580),(Mes006547m,Mes006467m)),(Csi011745m,Ccl9009013)),((Ppe004963m,Mdo…
38	AT3G16320	((Ppa11331,Ppa13151),((((Sbi0304261,Zma2392710),((Pvi014988m,Pvi020598m),Sit005889)),(Osa0641750,Bdi1g35805)),((Aco020310,(Vvi153170,(((((Mes002226m,Mes002240m),Rc29915456),((Ptr0617730,Ptr1809330),(Lus12968,Lus34945))),(((EgrD00685,EgrC01007),((((Pvu1018800,(Gma19g0564,Cca35255)),(Mtr572_,Mtr685_7)),(Cca20143,(Pvu1019887,(Gma18g5145,Gma08g2855)))),(Csa332350,((Mdo0805721,Mdo0785566),Ppe001859m))…
39	AT2G40520	(((((Mgua021180,((Lus12885,Lus30537),(Rc29722351,Rc29930547))),((((((Cru22828,(Ath2G40520,Aly903345)),((Bra016988,Bra004576),Tha16509m)),((Bra014698,Tha05843m),((Ath3G56320,Aly867062),Cru18924))),Vca06518m),CpaS19.74),(Ccl9003634,Csi006140m))),((Lja124814,(Cca08427,Gma04g3630)),Mdo0187710)),Ppa1121151),Vvi326980,EgrJ00126);
40	AT1G47490	((((Aly473892,(Ath1G47490,Ath1G47500)),Tha11476m),(Csa123510,(Ccl9010745,(((CpaS64.4,Csa232650),(((Ppe005903m,(Mdo0176892,(Mdo0200455,Mdo0136330))),(Cca26338,((Gma04g0395,(Cca18592,Pvu1019723)),Mtr3g14818))),((Ptr0212960,Ptr1403390),(Rc30174217,(Lus21754,Mes008043m))))),(Vvi095580,(Mgua006186,(Aco010131,(((Bdi4g32380,Osa0928810),(Sbi0202682,(Zma2467907,Zma2168163))),((Sbi0402354,Bdi3g46470),(((Si…
41	AT5G42670	((Bdi2g13380,((Bdi2g36700,Osa0504860),(Pvi022586m,(Sit022402,(Zma2343445,Zma5848692))))),(((((Csi017104m,Ccl9034545),Mes010763m),(Lus11444,Ptr0816350)),(Vvi181320,(Ppe007522m,Mdo0285037))),(EgrH03148,((((Pvu1004387,Gma12g0026),Cca20882),Mtr4g03297),(Smo405024,((Cru26948,(Ath5G52070,Aly918250)),((Tha14347m,(Bra022578,Bra029141)),(((Aly884547,Ath5G42670),Cru26857),Bra027442))))))),Aco030419);
42	AT5G28300	((((EgrH04383,((Ptr0505330,(Mgua004059,(Ccl9005175,Csi007139m))),(((Lus09184,Lus15924),(Aco040159,Vvi218320)),((Cca10780,(Cca06940,(Mtr1g09624,Lja15.10.))),((Ppe022417m,Mdo0209313),Csa291770))))),Bra009994),Bra020607),((Ath5G28300,Aly489647),Cru00523),Tha03841m);
43	AT1G20910	(Rc30173806,(Ptr0200550,((Ccl9009856,Csi012780m),(((Ppe006712m,((Lja115037,(Mtr3g15976,(Cca18963,((Gma04g0156,Gma06g0164),Pvu1030355)))),(Mgua002907,(Mgua010354,Mgua024723)))),EgrF01815),(CpaS26.2,(Bra015737,Ath1G20910))))),Lus16045);
44	AT1G18250	(Rc30152402,(((Cca43849,Lja346L12),Csi029619m),(((((Bra025728,Bra031074),Tha08604m),((Aly472154,Ath1G19320),Cru12596)),Pvi067343m),((Ppa1113128,(Ppa14114,Ppa186)),((Aco140018,(Mgua012513,(Vvi084230,((((Ptr1504510,Ptr1204520),((CpaS3.403,(Lus09058,(Csi025749m,Ccl9019776))),(Rc28820071,(Mes014734m,Mes014683m)))),(Mdo0931048,Ppe010418m)),((((((Bra015980,Cru20795),(Aly476498,Ath1G73620)),Tha19050m),(…
45	AT1G07705	(Zma2091143,(Sit016665,(Bdi5g25870,((((Smo10839,(Ppa13118,Cre0630905)),((Mgua002275,(Vvi250590,(((((Pvu1005970,(Gma11g1548,Gma12g0797)),((Pvu1029552,(Gma13g4065,Gma15g0478)),Mtr2g11415)),(Ppe002794m,(Mdo0194689,Mdo0302448))),(((Rc28750324,((Mes003139m,Mes003129m),((Ptr1710470,Ptr0134900),(Lus40875,Lus04921)))),(EgrJ02100,((((Ath5G59710,(Cru26178,Aly496103)),((Bra020296,Bra006698),Tha12986m)),(Tha…
46	AT1G60970	(((Smo442701,((Cre0837145,Vca03812m),((Ppa15663,Ppa11391),Ppa185))),((Mgua014628,(((Cru21028,((Ath1G60970,Aly893435),(Bra027107,Tha23718m))),(EgrE02362,Ptr0134470)),((Mes017415m,Mes017450m),(((CpaS128.54,(((Cca16621,(Pvu1019657,(Gma09g0227,Gma15g1319))),(Lja606618,Mtr2g03436)),Mgua014803)),(Csa047470,((Mdo0902599,Ppe012258m),(Csa212460,Vvi213910)))),(Ccl9023402,Csi030448m))))),((Aco000041,Aco0203…
47	AT3G26590	(((CpaS33.13,(((Gma01g0319,(Pvu1008611,Cca12200)),(Mtr8g08194,(Cca28530,Pvu1012646))),(((Vvi040780,Vvi040770),Vvi040760),((EgrB03295,(EgrB03290,(EgrB03292,EgrB03293))),((Ppe004113m,Mdo0313254),(((Ptr0819130,Ptr0700210),(Lus36854,Lus06206)),((((Mes020873m,Mes005156m),(Mes021675m,Mes030264m)),(Ptr1909190,(Lus36851,(Lus36852,Lus06205)))),(Csa286420,(Ccl9007831,(Csi010121m,Ccl9007618)))))))))),((Cru1…
48	AT4G26140	((((((Mes001733m,Rc29915324),((Lus06009,Lus40557),Lus28848)),(((EgrC03898,(EgrC03897,EgrC03896)),EgrC03662),(Ppe001415m,(Mdo0416548,Ppe001412m)))),(((Bra019120,((Bra013956,(Cru07108,(Ath4G26140,Aly492198))),Tha24511m)),(((Tha10152m,Bra019644),(Ath3G52840,Aly485655)),((Ath5G56870,(Aly885868,Cru25963)),((Bra006850,Bra035634),Tha12847m)))),CpaS93.34)),((Ptr0614680,(Mes021365m,(Rc29915323,Mes001503m)…
49	AT1G55050	((Bra018583,Tha06718m),((CpaS48.74,((Aco010228,((Aco000802,((Bra000463,(Tha01316m,(Ath2G47820,Cru25005))),(((Sit028987,(Pvi042469m,Pvi003328m)),((Zma38.2_FG,Zma81.1_FG),Sbi0203670)),(Bdi1g24277,Osa0738080)))),((((((Csa253180,Csa319110),(Gma07g3781,(Cca04268,Pvu1019839))),((Mdo0444340,Mdo0119965),Ppe001271m)),((Ccl9002201,Csi002998m),(Mes001759m,(Ptr3400200,Ptr1002460)))),EgrH03895),Mgua018763))),…
50	AT1G59670	(((Tha23666m,Bra027840),((((Pvi032293m,(Sit002764,(Osa0149710,((Zma2447632,Zma2056388),Sbi0303178)))),(Ppa12465,(Ppa11201,(((Sbi0900169,Aco020233),(((Tha19864m,(Cru20944,Aly476670)),(Bra025749,Tha08761m)),((Csi027907m,Ccl032931),((EgrG02889,EgrG02764),CpaS1.329)))),((Mgua012701,(Osa0612630,(Sbi1000831,(Sit008384,Pvi014947m)))),((Bra023579,(Tha14453m,(Ath5G16710,Cru01758))),(((Ccl012501,Csi040329m…
51	AT2G19400	((Smo117203,(Ppa11141,((Ppa185,Ppa12223),Ppa18726))),(Aco000656,(Vvi094890,(((Csa396130,EgrF00222),(((Lus42650,((Ptr0212740,Ptr1402890),(Mes005455m,(Rc30173870,Mes005728m)))),((Csi010119m,Ccl9007568),(((Cru00734,(Aly487812,Ath5G09890)),((Bra040471,Bra031468),Tha23412m)),CpaS49.23))),(((Mdo0279256,Mdo0224968),Ppe004171m),(Mtr1g02431,((Gma17g3605,(Cca26285,Gma14g0913)),Pvu1010976))))),Mgua019945)))…
52	AT1G54280	(((Mgua000350,Mgua000361),(((Csa360460,(Ppe000380m,(Mdo0472684,Mdo0250887))),((Mtr2g12084,((Cca13533,Cca13395),(Pvu1006580,(Gma15g0299,Gma13g4239)))),(Mtr8g02126,(((Gma07g0098,Gma08g2033),Pvu1001979),Cca17686)))),((CpaS25.75,((((Bra016040,Bra008042),(Tha18024m,(Cru19675,(Aly316232,Ath1G72700)))),((Cru08113,(Aly889156,Ath1G17500)),(Tha06585m,Bra030991))),(((Bra014364,Tha11189m),(Cru11673,(Ath1G542…
53	AT1G62340	(Ptr1115890,(((((Mes005237m,Mes001695m),Rc29770477),Ccl9002214),((Mgua001321,((((Zma2052365,Sbi0303577),(Sit000275,(Pvi000437m,Pvi028514m))),(Osa0156320,Bdi2g51130)),Vvi379480)),((((Pvu1025607,(Gma15g2192,Gma09g0985)),(Mtr4g13779,((Gma08g1359,Pvu1016587),Cca23273))),(Csa048590,(Ppe001355m,((Mdo0489044,Mdo0181616),Mdo0284537)))),EgrK01967))),((((Bra033749,Tha00774m),((Cru04119,((Aly858610,Aly35471…
54	AT1G73560	(((Gma09g3047,Pvu1011104),(Bra015984,(Tha19626m,((Ath1G73560,Aly476489),Cru21367)))),Ppe012361m,Aco000409);
55	AT1G49290	(Aco020011,((((Ath1G49290,Aly891775),Cru11956),(Tha12183m,((Bra036455,(Bra039491,Bra032279)),Bra018783))),((Vvi163490,Mgua026127),((Csa275770,(Mdo0216583,Ppe015263m)),((EgrG02794,((Mtr7g03248,Mtr674_),(Cca23845,((Cca23842,Cca23843),(Gma02g1806,(Pvu1021273,Gma02g2317)))))),(((Ptr1022340,Ptr0804460),(Mes023972m,Rc29920819)),(CpaS1.267,(Ccl9028735,Csi038714m))))))),Aco020252);
57	AT3G62230	(((Mdo0575435,Mdo0824899),(((((Cca22405,Gma10g3441),(((Mtr7g03739,Mtr2g05535),Mtr2g05519),(Lja052441,(Lja041061,Lja062014)))),((Pvu1022520,Gma14g0290),Lja646B41)),((((Ccl9009607,Csi047476m),((Rc29661486,((Mes024779m,(Mes032602m,Mes025916m)),(Mes027416m,Mes026175m))),(Ptr0144650,Ptr1113950))),(Mgua019995,(EgrF00967,(EgrL03287,EgrF00966)))),((CpaS97.41,(CpaS97.40,CpaS97.42)),(((Aly337821,Aly918619)…
58	AT1G23320	(((Aco000027,Aco000039),(EgrH02519,((Vvi040950,Vvi066560),(((((Pvu1009752,(Gma01g0334,Gma02g0427)),Cca12045),(Mtr5g03488,(Lja200861,Lja200856))),((Ppe018754m,Ppe019805m),(Mdo0310220,Mdo0616079))),((Ccl9029075,Csi018172m),((Ptr1005450,(Rc27500622,Mes023834m)),(CpaS69.95,(((Bra024585,Bra024582),(Tha09685m,(Cru11523,(Aly335577,Ath1G23320)))),(((Bra007924,Bra016203),(Ath1G70560,(Cru20400,Aly476182)))…
59	AT5G15140	((Aco070036,(((((Ptr1711620,(Mes024114m,Rc29823489)),(((Ppe024124m,Mdo0737131),(((Lja239I27,(Cca41158,((Gma19g0245,Gma13g0524),Pvu1026089))),(Lja131514,(Mtr7g00934,(Pvu1021041,(Cca08239,(Gma09g3745,Gma18g4921)))))),Csa339020)),(Mgua008692,(Vvi113650,Vvi113700)))),((((Ptr0413470,(Ptr1711660,Ptr1711650)),((Lus05251,(Lus07251,Lus15365)),(Mes023807m,Rc29823490))),EgrJ01219),((Ccl9013313,Csi047922m),(…
60	AT4G20800	(((((Ath4G20800,Aly492806),(Cru06505,Cru06337)),(((Bra013473,(Tha27093m,Tha27353m)),(Bra013472,Tha27126m)),Tha17619m)),(((Cru08832,(Ath1G26380,Aly472781)),(((Ath1G26410,Aly472779),Cru08759),(((Tha07352m,Bra024717),(Aly472778,(Cru08831,Ath1G26420))),(Ath1G26400,Aly880898)))),(Cru08827,((Tha07336m,Bra024719),(Aly472780,Ath1G26390))))),((Ccl9033904,Csi040771m),(Csi035812m,Ccl9028679)),((((Mes027438m…
61	AT5G54650	(((((((Gma12g3435,Gma13g3620),(Cca32517,Pvu1006287)),(Mtr2g09664,Lja011742)),((Pvu1019815,Gma06g4155),Mtr4g11125)),((((Aco000417,Vvi145810),EgrF01000),((Cca26558,(Mgua019958,Mgua001171)),(Osa0401070,(Osa0736150,((Sit032289,(Pvi016557m,Pvi030073m)),Bdi1g25380))))),Csa267250)),(((Ptr0144180,Ptr1113510),(((Lus11168,Lus43077),(Lus36609,Lus35827)),(Rc28161048,Mes000991m))),((((Bra029012,Bra002969),Tha…
62	AT5G05440	(((Ppa19704,((Smo231224,Smo80077),((((((Zma2169695,(Zma2141382,Sbi0303860)),((Pvi012686m,Pvi023255m),Sit004684)),Osa0161210),((Bdi2g22510,Osa0539580),((Sbi0902318,Zma2047677),(Sit023269,Pvi019071m)))),(Bdi1g16710,((Sbi0103815,Zma2057959),(Bdi1g65130,Osa0318600)))),(Csa144330,((((((Ppe025240m,(Mdo0270731,(Mdo0730751,Mdo0134325))),(((Ath5G05440,((Tha14719m,(Bra005853,Bra009113)),Aly325175)),(Tha175…

[truncated: 1 more sheets: Supp Table S12B]
